# Supplementary material for: Simulating climate change in situ in a tropical rainforest understorey using active air warming and CO2 addition
Source: Ecol Evol. 2022 Jan 24;12(1):e8406. doi: 10.1002/ece3.8406 (PMC8796887; doi:10.1002/ece3.8406)
Supplement: Supplementary file 1 — Appendix S1 [file ECE3-12-e8406-s001.xlsx]

## Sheet: CO2 & housing
List of materials used to build the regulation for CO2 (this tab) and temperature (next tab) for open-top climate chambers installed in a tropical rainforest.
Supplementary materials with the paper "Simulating climate change in situ in a tropical rainforest understorey using active air warming and CO2 addition"
by Maaike Y. Bader, Elodie Moureau, Nada Nikolić, Thomas Madena, Nils Koehn & Gerhard Zotz
CO2 Regulation + Housing *
Posten Platine C02	PCB C02 Regulation		Quantity	Price per unit	Total price	Supplier	Order number
Platine CO2 Regelung	PCB		1	23.1	23.1	PCBPool
Netzanschluss-Klemmleisten RM10mm	Power supply connector Spacing 10mm		1	0.7	0.7	Bürklin	09H590
Sicherungshalter	Fuse Carrier		2	0.54	1.08	Bürklin	46G601
Kappe Sicherungshalter	Fuse Cap		2	0.2	0.4	Schukat	BS140NA
LP - Klemme 2-polig RM5	PCB Wire Connector 2 pol Spacing 5mm		3	0.65	1.95	Bürklin	09H402
Feinsicherung 5x20mm, träge 0,250A	Fuse 5x20mm, slow-blow 0,250A		1	0.33	0.33	Reichelt	TR 0,25A
Feinsicherung 5x20mm, träge 0,8A	Fuse 5x20mm, slow-blow 0,8A		1	0.33	0.33	Reichelt	TR 0,8A
TSR 1-2450 - WANDLER DC/DC 5V / 1A	TSR 1-2450 - Converter DC/DC 5V / 1A		1	5.6	5.6	RS	666-4379
Netzteilmodul Traco Tmp 10112	Power supply Traco Tmp 10112		1	32.2	32.2	RS	664-1373
Arduino Pro Mini 328 - 5V / 16MHz	Arduino Pro Mini 328 - 5V / 16MHz Controller		1	9.95	9.95	EXP Tech	EXP-R05-085
DIP-Schalter 6-pol. 25mA-24V	DIP-Switch 6-pol. 25mA-24V		1	0.3	0.3	Reichelt	NT 06
Buchsenleiste 36-pol. einreihig Präzision	Socket terminal strip 36-pol.		1	1.55	1.55	Schukat	BL1X36PF
Pfostenleiste. 1 x 50 polig gerade RM 2,54	connecting plug 1 x 50 pol Spacing 2,54mm		1	0.65	0.65	Schukat	ASL050G
BSP78 SMD-Smart Low Side Power Switch 42V 3A	BSP78 SMD-Smart Low Side Power Switch 42V 3A		1	1.05	1.05	RS	752-8233
1N 4007 SMD 1000V / 1A	1N 4007 SMD 1000V / 1A Diode		1	0.13	0.13	Reichelt	1N 4007 SMD
Folienkondensator, 680nF, 630V, RM22,5	Foil-Capacitor , 680nF, 630V, Spacing 22,5		1	0.95	0.95	Reichelt	MKS4-630 680N
Zeitschaltuhr Grässlin FMD 120 230V/AC	Time Switch Grässlin FMD 120 230V/AC		1	66.95	66.95	RS	388-391
Posten Gehäuse usw.	Housing
ABS - Gehäuse 122 x 120 x 85mm IP 65	ABS - Housing 122 x 120 x 85mm IP 65		1	16.6	16.6	Reichelt	Bopla ET 227
POZ 07 Kabelverschraubung	POZ 07 Cable Gland		1	0.7	0.7	Bürklin	06 N 310
GM 7 Gegenmutter PG 7	GM 7 Nut PG 7		1	0.1	0.1	Bürklin	06 N 290
POZB 9 Kabelverschraubung	POZB 9 Cable Gland		1	0.5	0.5	Bürklin	06 N 312
GM 9 Gegenmutter PG 9	GM 9 Nut PG 9		1	0.15	0.15	Bürklin	06 N 292
Ventil MFH-3-M5 Festeo	Valve MFH-3-M5 Festeo		1	102.27	102.27	Festo	4450
Ventil Spule MSFG-12 Festo	Valve Coil MSFG-12 Festo		1	18	18	Festo	4526
Stechnippel CN-M5-PK-4 Festo	Push-in fittings CN-M5-PK-4 Festo		2	1.89	3.78	Festo	12256
Gesamtkosten CO2 Steuerung + Gehäuse usw.	Total costs CO2 Regulation and Housing				289.32
Zeitaufwand 3 Std.	Estimated labour time: 3h.
	* we are using some CNC maschines for the manufacturing, this can also be done by hand

## Sheet: T & fan & housing
List of materials used to build the regulation for CO2 (other tab) and temperature (this tab) for open-top climate chambers installed in a tropical rainforest.
Supplementary materials with the paper "Simulating climate change in situ in a tropical rainforest understorey using active air warming and CO2 addition"
by Maaike Y. Bader, Elodie Moureau, Nada Nikolić, Thomas Madena, Nils Koehn & Gerhard Zotz
Temp. Regulation + Fan Regulation+Housing*
Item name in German	Item name in English
Posten Platine Temp.Regelung	PCB Temp Regulation (part name in English)		Quantity	Price per unit	Total price	Supplier	Order number
Platine Temp.Regelung	PCB		1	36.55	36.55	PCBPool
Jumper schwarz RM 2,54	Jumper black Spacing 2,54		4	0.05	0.2	Reichelt	JUMPER 2,54 SW
Sicherungshalter	Fuse Carrier		4	0.54	2.16	Bürklin	46G601
Kappe Sicherungshalter	Fuse Cap		4	0.2	0.8	Schukat	BS140NA
LP - Klemme 2-polig RM5	PCB Wire Connector 2 pol Spacing 5mm		4	0.65	2.6	Bürklin	09H402
LP - Klemme 3-polig RM5	PCB Wire Connector 3 pol Spacing 5mm		1	0.8	0.8	Bürklin	09H406
Feinsicherung 5x20mm, träge 10,0A	Fuse 5x20mm, slow-blow 10,0A		1	0.37	0.37	Reichelt	ESKA 522527
Feinsicherung 5x20mm, träge 0,250A	Fuse 5x20mm, slow-blow 0,250A		1	0.33	0.33	Reichelt	TR 0,25A
Feinsicherung 5x20mm, träge 0,125A	Fuse 5x20mm, slow-blow 0,125A		1	0.48	0.48	Reichelt	TR 0,125A
Feinsicherung 5x20mm, träge 8A	Fuse 5x20mm, slow-blow träge 8A		1	0.33	0.33	Reichelt	TR 8,0A
Netzanschluss-Klemmleisten RM10mm	Powersupply Connector Spacing 10mm		2	0.7	1.4	Bürklin	09H590
R-Trimm-Spindel 0,5W,100K	Resistor-Spindle Trimmer 0,5W,100K		1	0.8	0.8	Bürklin	76E2676
R-Trimm-Spindel 0,5W, 50K	Resistor-Spindle Trimmer 0,5W, 50K		2	1.25	2.5	Bürklin	76E3074
R-Trimm-Spindel 0,5W, 10K	Resistor-Spindle Trimmer 0,5W, 10K		2	1.05	2.1	Bürklin	76E2718
R-Trimm-Spindel 0,5W, 2K	Resistor-Spindle Trimmer 0,5W, 2K		1	1.03	1.03	Bürklin	76E3046
R-Trimm-Spindel 0,5W, 1K	Resistor-Spindle Trimmer 1K		1	1.15	1.15	Bürklin	76E2662
Netzteilmodul Traco Tmp 10212	Powersupply Traco Tmp 10112		1	35.1	35.1	Voelkner	S92812
ZF 5V6 Zenerdiode	ZF 5V6 Zener Diode		1	0.02	0.02	Reichelt	ZF 5,6
BC 639 Si-NPN 80V/1A	BC 639 Si-NPN 80V/1A Transistor		2	0.1	0.2	Reichelt	BC639
TL317 U-Regler	TL317 Voltage Regulator		2	0.2	0.4	Reichelt	LM317 TO 92
NE555 Timer	NE555 Timer		1	0.2	0.2	Reichelt	NE 555 DIP
TL071 OP 1-fach	TL071 Operational Amplifier 1 input		1	0.3	0.3	Reichelt	TL 071 DIP
TL072 OP 2-fach	TL072 Operational Amplifier 2 input		4	0.25	1	Reichelt	TL 072 DIP
TL 431 TO92 LDO-Regler	TL 431 TO92 LDO-Regulator		1	0.12	0.12	Reichelt	TL 431 TO92
Präzi. IC-Fassung 8-pol.	IC socket, Precision Contacts 8-pol.		6	0.2	1.2	Reichelt	GS 8P
S202S12 Relais 8A	S202S12 Relais 8A		1	15.1	15.1	Schukat	S20S12F
Kühlkörper 1°K/W	Heat Sink 1°K/W		1	6.65	6.65	Alutronic	PR 136/94/M3
Folienkondensator, 2,2µF, 63V, RM10	Foil-Capacitor 2,2µF, 63V, Spacing 10mm		1	0.47	0.47	Reichelt	MKS4-63 2,2µ
Folienkondensator, 100nF, 63V, RM10	Foil-Capacitor 100nF, 63V, Spacing 10mm		1	0.23	0.23	Reichelt	MKS4-63 100N2
1N 4148 Schalt-Diode, 100 V, 150 mA, DO-35	1N 4148 Diode, 100 V, 150 mA, DO-35		2	0.02	0.04	Reichelt	1N 4148
FR LED-5-RD-DIF LED, 5 mm, bedrahtet, rot	FR LED-5-RD-DIF LED, 5 mm, red		1	0.1	0.1	Reichelt	FR LED-5-RD-DIF
Lötösen Printmontage	Soldering Eyelet print		11	0.014	0.154	Reichelt	RLP 100
Widerstand, Metallschicht, 0,0 Ohm	Resistor, metal film 0,0 Ohm		2	0.08	0.16	Reichelt	METALL 0,00
Widerstand, Metallschicht, 120 Ohm	Resistor, metal film, 120 Ohm		2	0.08	0.16	Reichelt	METALL 120
Widerstand, Metallschicht, 680 Ohm	Resistor, metal film, 680 Ohm		1	0.08	0.08	Reichelt	METALL 680
Widerstand, Metallschicht, 1,00 kOhm	Resistor, metal film, 1,00 kOhm		1	0.08	0.08	Reichelt	METALL 1,00K
Widerstand, Metallschicht, 1,50 kOhm	Resistor, metal film, 1,50 kOhm		3	0.08	0.24	Reichelt	METALL 1,50K
Widerstand, Metallschicht, 1,80 kOhm	Resistor, metal film, 1,80 kOhm		1	0.08	0.08	Reichelt	METALL 1,80K
Widerstand, Metallschicht, 2,20 kOhm	Resistor, metal film, 2,20 kOhm		2	0.08	0.16	Reichelt	METALL 2,20K
Widerstand, Metallschicht, 3,30 kOhm	Resistor, metal film, 3,30 kOhm		1	0.08	0.08	Reichelt	METALL 3,30K
Widerstand, Metallschicht, 3,90 kOhm	Resistor, metal film, 3,90 kOhm		1	0.08	0.08	Reichelt	METALL 3,90K
Widerstand, Metallschicht, 4,70 kOhm	Resistor, metal film, 4,70 kOhm		2	0.08	0.16	Reichelt	METALL 4,70K
Widerstand, Metallschicht, 10,0 kOhm	Resistor, metal film, 10,0 kOhm		13	0.08	1.04	Reichelt	METALL 10,0K
Widerstand, Metallschicht, 56,0 kOhm	Resistor, metal film, 56,0 kOhm		1	0.08	0.08	Reichelt	METALL 56,0K
Widerstand, Metallschicht, 100 kOhm	Resistor, metal film, 100 kOhm		2	0.08	0.16	Reichelt	METALL 100K
Widerstand, Metallschicht, 1,0 Mohm	Resistor, metal film, 1,0 Mohm		1	0.08	0.08	Reichelt	METALL 1,00M
Thomsen MRS25/10M Metallschicht-Widerstand 10 MΩ	Thomsen MRS25/10M Resistor, metal film 10 MΩ		1	0.019	0.019	Conrad	1220276 - 62
Posten Platine Lüftersteuerung	PCB Fan Regulation		Quantity	Price per unit	Total price	Supplier	Order number
Platine Lüftersteuerung	PCB		1	14.38	14.38	PCBPool
Kemo Regler M012	Kemo Regulator M012		1	14.92	14.92	Voelkner	V61350
Netzanschluss-Klemmleisten RM10mm	Powersupply Connector Spacing 10mm		2	0.7	1.4	Bürklin	09H590
LP - Klemme 2-polig RM5	PCB Wire Connector 2 pol Spacing 5mm		3	0.65	1.95	Bürklin	09H402
Drehschalter 1x12 nicht brückend für LP	Rotary Switch		1	3.2	3.2	Schukat	DS1PC
Drehknopf Ø14,5mm / Achse Ø6mm schwarz	Rotary Knob Ø14,5mm / Axis Ø 6mm black		1	2.1	2.1	Rufenach	K-613
Stator f.Sp.zang.k. schw.14,5mm,042-3220	Base Plate black 14,5mm 042-3220		1	0.26	0.26	Rufenach	K-629
Zahlensch.f.Sp.zang.k.-11 14,5mm042-3100	Number Plate 11 14,5mm 042-3100		1	0.31	0.31	Rufenach	K-728
Widerstand, Metallschicht, 8,25 kOhm	Resistor, metal film, 8,25 kOhm		1	0.08	0.08	Reichelt	METALL 8,25K
Widerstand, Metallschicht, 16,2 kOhm	Resistor, metal film, 16,2 kOhm		1	0.08	0.08	Reichelt	METALL 16,2K
Widerstand, Metallschicht, 23,7 kOhm	Resistor, metal film, 23,7 kOhm		1	0.08	0.08	Reichelt	METALL 23,7K
Widerstand, Metallschicht, 30,1 kOhm	Resistor, metal film, 30,1 kOhm		1	0.08	0.08	Reichelt	METALL 30,1K
Widerstand, Metallschicht, 37,4 kOhm	Resistor, metal film, 37,4 kOhm		1	0.08	0.08	Reichelt	METALL 37,4K
Widerstand, Metallschicht, 42,2 kOhm	Resistor, metal film, 42,2 kOhm		1	0.08	0.08	Reichelt	METALL 42,2K
Widerstand, Metallschicht, 45,3 kOhm	Resistor, metal film, 45,3 kOhm		1	0.08	0.08	Reichelt	METALL 45,3K
Widerstand, Metallschicht, 47,5 kOhm	Resistor, metal film, 47,5 kOhm		1	0.08	0.08	Reichelt	METALL 47,5K
Widerstand, Metallschicht, 49,9 kOhm	Resistor, metal film, 49,9 kOhm		1	0.08	0.08	Reichelt	METALL 49,9K
Widerstand, Metallschicht, 56,2 kOhm	Resistor, metal film, 56,2 kOhm		1	0.08	0.08	Reichelt	METALL 56,2K
Posten Gehäuse usw.	Housing		Quantity	Price per unit	Total price	Supplier	Order number
ABS - Gehäuse 250 x 160 x 90mm IP 65	ABS - Housing 250 x 160 x 90mm IP 65		1	26.1	26.1	Reichelt	BOPLA ET-240
POZ 07 Kabelverschraubung	POZ 07 Cable Gland		2	0.7	1.4	Bürklin	06 N 310
GM 7 Gegenmutter PG 7	GM 7 Nut PG 7		2	0.1	0.2	Bürklin	06 N 290
POZB 9 Kabelverschraubung	POZB 9 Cable Gland		3	0.5	1.5	Bürklin	06 N 312
GM 9 Gegenmutter PG 9	GM 9 Nut PG 9		3	0.15	0.45	Bürklin	06 N 292
Heizgebläse / Stego	Fan		1	124.98	124.98	Stego	HVI 030
PT100 / Fuehlersysteme	PT100 / Temp Sensor		2	22.97	45.94	Fuehlersysteme	KS/E-10/5
Gesamtkosten Temp.Regelung + Lüftersteuerung + Gehäuse	Total costs CO2 Regulation and Housing				357.433
Zeitaufwand 6 Std.	Estimated labour time: 6h.
	* we are using some CNC maschines for the manufacturing, this can also be done by hand
